# Supplementary material for: Thoracic lymphatic anomalies in patients with univentricular hearts: correlation of morphologic findings in isotropic T2-weighted MRI with the outcome after fontan palliation
Source: Front Cardiovasc Med. 2023 May 9;10:1145613. doi: 10.3389/fcvm.2023.1145613 (PMC10203211; doi:10.3389/fcvm.2023.1145613)
Supplement: Supplementary file 6 [file Datasheet1.xlsx]

## Sheet: Tabelle1
	leukocytes in 1/µl	neutrophil graulocytes in /µl	lymphocytes in /µl	haematocrit in %	haemoglobin in g/dl	platelets in 1000/µl	platelet to lymphocyte ratio: PLR %	neutrophile to lymphocyte ratio: NLR %	Quick in %	INR	PTT in sec	sodium in mmol/l	potassium in mmol/l	calcium in mmol/l	magnesium in mmol/l	inorganic phosphate in mmol/l	chloride in mmol/l
group 1, n=	8	8	8	8	8	8	8	8	8	8	8	8	8	8	8	8	8
median	6665	4520	1020	44.6	15.35	201.5	162.49	3.72993	63	1.3	28	139	4.15	2.25	0.79	1.2	106
Q1	5782.5	2910	753	39.925	13.7	150.25	132.178	2.57562	49	1.025	24.25	138	3.825	1.85	0.705	0.9	103.25
Q3	7245	5513	1593	47.925	16.725	325	523.902	9.50088	93	1.425	28	140	4.275	2.3	0.8275	1.375	109
group 2, n=	25	25	25	25	25	25	25	25	25	25	25	25	25	25	25	22	25
median	6560	3960	1360	44.8	15.9	196	147.222	2.95522	63	1.3	28	139	4	2.3	0.81	1.05	107
Q1	5470	3315	965	43.1	15	142.5	109.69	1.9626	29.5	1.1	25	138	3.85	2.2	0.77	0.9	106
Q3	7670	5830	1835	47.15	16.5	282	175.92	4.19874	80.5	2.15	31	141	4.2	2.4	0.85	1.3	108.5
exakte Signifikanz (two-sided)	0.696	0.821	0.204	0.636	0.496	0.821	0.190	0.352	0.290	0.204	0.330	0.636	0.696	0.098	0.310	0.662	0.550
	NT-pro-BNP in ng/l	AST/GOT in U/l	ALT/GPT in U/l	gGT in U/l	bilirubin total in mg/dl	bilirubin direct in mg/dl	LDH in U/l	lipase in U/l	alpha amylase in U/l	pancreatic-amylase in U/l	alkaline phosphatase in U/l	a1-antitryprin in mg/dl	calprotectin in µg/ml	CRP in mg/dl
group 1, n=	8	8	8	8	8	8	8	8	7	7	8	8	8	8
median	212	32	42	75	0.8	0.3	224.5	25.5	50	15	77.5	148.5	3.65	0.025
Q1	92.25	25.5	32.75	34.25	0.475	0.125	159.5	21.25	37	11	71.75	123.5	1.4	0.01
Q3	775.25	52.5	47	124	1	0.4	242.5	33	78	22	113	187.25	5.45	0.325
group 2, n=	25	25	25	25	25	23	25	25	24	24	25	25	24	23
median	108	21	31	63	0.9	0.3	195	36	59.5	22	87	147	3.85	0.03
Q1	52.5	16	24.5	39	0.7	0.2	173.5	32	49.5	17	69.5	131	2.35	0.01
Q3	192.5	28	37	93	1.7	0.6	213.5	48	72	30	167.5	163.5	6.45	0.2
exakte Signifikanz (two-sided)	0.089	0.004 *	0,036 *	0.951	0.374	0.411	0.254	0.002 *	0.473	0.043 *	0.578	0.918	0.564	0.877
	creatinine in mg/dl	MDRD-GFR in ml/min/1,73m²	urea in mg/dl	cystatin c in mg/l	cystatin C - GRF in ml/min/1,73m²	uric acid in mg/dl	totalprotein in g/dl	albumin in g/dl	IgG in mg/dl	iron in µg/dl	ferritin in µg/dl	TSH in mU/l	FT3 in pmol/l	FT4 in pmol/l	parathormone in pmol/l	25-hydroxy-vitamin D in nmol/l	AFP in µg/l
group 1, n=	8	4	8	8	8	7	8	8	8	8	8	8	5	8	8	8	8
median	0.6	141.6	27.5	1	78.85	5.5	6.55	4.1	732	70	6.15	3.33	5.4	16.5	8.1	44.1	2
Q1	0.5	111.175	20.25	0.85	61.025	3.2	3.625	1.8	130	32.25	2.075	2.935	4.35	16	4.5	25	1.25
Q3	0.7	161.975	45.5	1.275	89	6.4	7.5	4.5	1447.5	99	8.6	6.5775	6.35	20	20.525	84.2	4
group 2, n=	25	20	25	25	25	23	25	25	25	23	23	25	11	25	25	25	25
median	0.8	101.3	30	1	81	5.7	7.4	4.5	1170	91	3.8	2.43	5.3	15	5.8	42	3
Q1	0.6	97.2	25	0.9	69.35	4.9	7.1	4.3	916.5	53	2.3	1.895	4.6	14.5	4.6	32.25	1
Q3	0.9	125.225	36.5	1.1	90	6.5	7.65	4.6	1315	117	12	3.635	5.5	18	7.55	55.5	5
exakte Signifikanz (two-sided)	0.098	0.037 *	0.757	0.578	0.470	0.226	0.150	0.098	0.522	0.295	0.877	0.081	0.827	0.236	0.254	0.606	0.696
	totalprotein qualitativ in urine yes = 1 no = 2	totalprotein in urine in g/l	albumin in urine in mg/l	IgG in urine in mg/l	sodium in urine in mmol/l	potassium in urine in mmol/l	calcium in urine in mmol/l	inorganic phosphate in urine in mmol/l	a1-antitrypsin in stool in mg/g	calprotectin in stool in µg/g
group 1, n=	8	8	8	8	8	8	8	8	8	8
median	2	0.06	11	4	61.5	34	1.55	8.5	0.1	104.5
Q1	2	0.06	10	3	23.25	7.25	0.6	1.25	0.0625	59
Q3	2	0.1	17	4	94	114.25	2.425	10.75	1.8375	189
group 2, n=	25	25	25	25	25	25	25	25	20	23
median	2	0.08	16	4	93	43	2.2	6	0.115	24
Q1	1	0.06	11	3	59.5	22	1.05	2.5	0.06	24
Q3	2	0.15	66	6	124	65	4.25	10.5	0.155	33
exakte Signifikanz (two-sided)	0.330	0.176	0.098	0.445	0.098	0.696	0.162	1000	0.533	<.001 *

## Sheet: Tabelle1 (2)
	leukocytes in 1/µl	neutrophil graulocytes in Tsd/µl	lymphocytes in Tsd/µl	haematocrit in %	haemoglobin in g/dl	platelets in 1000/µl	platelet to lymphocyte ratio %	neutrophile to lymphocyte ratio %	Quick in %	INR	PTT in sec	sodium in mmol/l	potassium in mmol/l	calcium in mmol/l	magnesium in mmol/l	inorganic phosphate in mmol/l	chloride in mmol/l	creatinine in mg/dl	MDRD-GFR in ml/min/1,73m²	urea in mg/dl	cystatin c in mg/l	cystatin C - GRF in ml/min/1,73m²	uric acid in mg/dl	bilirubin total in mg/dl	Bilirubin direct in mg/dl	totalprotein in g/dl	albumin in g/dl	iron in µg/dl	crp in mg/dl	NT-pro-BNP in ng/l	AST/GOT in U/l	ALT/GPT in U/l	alkaline phosphatase in U/l	LDH in U/l	gGT in U/l	alpha amylase in U/l	pancreatic-amylase in U/l	lipase in U/l	ferritin in µg/dl	a1-antitryprin in mg/dl	calprotectin in µg/ml	IgG in mg/dl	FT3 in pmol/l	FT4 in pmol/l	TSH in mU/l	parathormone in pmol/l	AFP in µg/l	25-hydroxy-vitamin D in nmol/l
group 1, n=	8	8	8	8	8	8	8	8	8	8	8	8	8	8	8	8	8	8	4	8	8	8	7	8	8	8	8	8	8	8	8	8	8	8	8	7	7		8	8	8	8	5	8	8	8	8	8
median	6665	4.52	1.02	44.6	15.35	201.5	162.49	3.72993	63	1.3	28	139	4.15	2.25	0.79	1.2	106	0.6	141.6	27.5	1	78.85	5.5	0.8	0.3	6.55	4.1	70	0.025	212	32	42	77.5	224.5	75	50	15	25.5	6.15	148.5	3.65	732	5.4	16.5	3.33	8.1	2	44.1
Q1	5782.5	2.91	0.7525	39.925	13.7	150.25	132.178	2.57562	49	1.025	24.25	138	3.825	1.85	0.705	0.9	103.25	0.5	111.175	20.25	0.85	61.025	3.2	0.475	0.125	3.625	1.8	32.25	0.01	92.25	25.5	32.75	71.75	159.5	34.25	37	11	21.25	2.075	123.5	1.4	130	4.35	16	2.935	4.5	1.25	25
Q3	7245	5.5125	1.5925	47.925	16.725	325	523.902	9.50088	93	1.425	28	140	4.275	2.3	0.8275	1.375	109	0.7	161.975	45.5	1.275	89	6.4	1	0.4	7.5	4.5	99	0.325	775.25	52.5	47	113	242.5	124	78	22	33	8.6	187.25	5.45	1447.5	6.35	20	6.5775	20.525	4	84.2
group 2, n=	25	25	25	25	25	25	25	25	25	25	25	25	25	25	25	22	25	25	20	25	25	25	23	25	23	25	25	23	23	25	25	25	25	25	25	24	24	25	23	25	24	25	11	25	25	25	25	25
median	6560	3.96	1.36	44.8	15.9	196	147.222	2.95522	63	1.3	28	139	4	2.3	0.81	1.05	107	0.8	101.3	30	1	81	5.7	0.9	0.3	7.4	4.5	91	0.03	108	21	31	87	195	63	59.5	22	36	3.8	147	3.85	1170	5.3	15	2.43	5.8	3	42
Q1	5470	3.315	0.965	43.1	15	142.5	109.69	1.9626	29.5	1.1	25	138	3.85	2.2	0.77	0.9	106	0.6	97.2	25	0.9	69.35	4.9	0.7	0.2	7.1	4.3	53	0.01	52.5	16	24.5	69.5	173.5	39	49.5	17	32	2.3	131	2.35	916.5	4.6	14.5	1.895	4.6	1	32.25
Q3	7670	5.83	1.835	47.15	16.5	282	175.92	4.19874	80.5	2.15	31	141	4.2	2.4	0.85	1.3	108.5	0.9	125.225	36.5	1.1	90	6.5	1.7	0.6	7.65	4.6	117	0.2	192.5	28	37	167.5	213.5	93	72	30	48	12	163.5	6.45	1315	5.5	18	3.635	7.55	5	55.5
exakte Signifikanz (two-sided)	0.696	0.821	0.204	0.636	0.496	0.821	0.190	0.352	0.290	0.204	0.330	0.636	0.696	0.098	0.310	0.662	0.550	0.098	* 0.037	0.757	0.578	0.470	0.226	0.374	0.411	0.150	0.098	0.295	0.877	0.089	* 0.004	* 0,036	0.578	0.254	0.951	0.473	* 0.043	* 0.002	0.877	0.918	0.564	0.522	0.827	0.236	0.081	0.254	0.696	0.606
	totalprotein qualitativ yes = 1 no = 2	totalprotein in urine in g/l	albumin in urine in mg/l	IgG in urine in mg/l	sodium in urine in mmol/l	potassium in urine in mmol/l	calcium in urine in mmol/l	inorganic phosphate in urine in mmol/l	a1-antitrypsin in stool in mg/g	calprotectin in stool in µg/g
group 1, n=	8	8	8	8	8	8	8	8	8	8
median	2	0.06	11	4	61.5	34	1.55	8.5	0.1	104.5
Q1	2	0.06	10	3	23.25	7.25	0.6	1.25	0.0625	59
Q3	2	0.1	17	4	94	114.25	2.425	10.75	1.8375	189
group 2, n=	25	25	25	25	25	25	25	25	20	23
median	2	0.08	16	4	93	43	2.2	6	0.115	24
Q1	1	0.06	11	3	59.5	22	1.05	2.5	0.06	24
Q3	2	0.15	66	6	124	65	4.25	10.5	0.155	33
exakte Signifikanz (two-sided)	0.330	0.176	0.098	0.445	0.098	0.696	0.162	1000	0.533	* <.001
